# Supplementary material for: An Easy Access to Furan-Fused Polyheterocyclic Systems
Source: Molecules. 2022 May 14;27(10):3147. doi: 10.3390/molecules27103147 (PMC9143548; doi:10.3390/molecules27103147)
Supplement: Supplementary file 1 [file molecules-27-03147-s001.zip]

Archive with 1 entries (1 files):
- molecules-1702192-SI.pdf
